# Supplementary material for: Can Fascaplysins Be Considered Analogs of Indolo[2,3-a]pyrrolo[3,4-c]carbazoles? Comparison of Biosynthesis, Biological Activity and Therapeutic Potential
Source: Mar Drugs. 2025 Dec 29;24(1):18. doi: 10.3390/md24010018 (PMC12842986; doi:10.3390/md24010018)
Supplement: Supplementary file 1 [file marinedrugs-24-00018-s001.zip]

Archive with 1 entries (1 files):
- marinedrugs-3996572-supplementary.pdf
